# Supplementary material for: Occurrence, Sources, and Health Risks of Polycyclic Aromatic Hydrocarbons in Road Environments from Harbin, a Megacity of China
Source: Toxics. 2023 Aug 11;11(8):695. doi: 10.3390/toxics11080695 (PMC10458957; doi:10.3390/toxics11080695)
Supplement: Supplementary file 1 [file toxics-11-00695-s001.zip]

Archive with 1 entries (1 files):
- toxics-2507101-supplementary.pdf
